# Supplementary material for: Metabolic plasticity improves lobster’s resilience to ocean warming but not to climate-driven novel species interactions
Source: Sci Rep. 2022 Mar 15;12:4412. doi: 10.1038/s41598-022-08208-x (PMC8924167; doi:10.1038/s41598-022-08208-x)
Supplement: Supplementary file 2 — Supplementary Information 2. [file 41598_2022_8208_MOESM2_ESM.csv]

AntTag	AnimalID	Species	Origin	Sex	Damage	Weight_g	AnimalVolume_ml	ChamberNo	AcclimationTemperature_C	ExperimentalTemperature_C	StartAcclimation	TimeAdded_ToRespirationChamber	ChamberVolume_L	sensorID	FlushTime_min	RespTime_min	BG_FlushTime_min	BG_RespTime_min	RecFreq_s	Min_RMR_time_h	Temp_mean_C	MMR	SMR	RMR	recovery_time	EPOC	AerobicScope	as_50_recovery_time	mincO2	maxcO2	mean_cO2_drop	min_cO2_drop	BG_before	BG_after	Exp_duration	mean_R2_MO2Slopes	SMR_first_hr	AerobicScopeFactorial	Recovery_Rate	SMR_fraction	Moulted_2018	Moulted_2019
1201	364816	Sagmariasus verreauxi	North East Tasmania	Female	Good	1089	1080	2	14	17.5	10/04/2019	22/07/2019 15:31	10.35	1.33E+11	8	6	8	15	10	16	17.31	137.73	32.67	35.28	11.67	393.05	105.06	1.64	8.23	8.69	93.37	86.42	0.81	2.43	21.94	0.99	19.14	4.215794307	33.68	23.72032237	6/07/2018	NA
1201	364816	Sagmariasus verreauxi	North East Tasmania	Female	Good	1089	1080	2	14	21.5	10/04/2019	12/07/2019 16:26	10.35	1.33E+11	8	6	8	15	10	16	21.26	150.46	57.58	69.05	24.27	687.15	92.88	8.17	6.99	7.65	89.18	79.59	1.65	1.76	66.51	1	42.47	2.61306009	28.31	38.26930746	6/07/2018	NA
1202	364837	Sagmariasus verreauxi	North East Tasmania	Female	Good	1176	1060	1	14	14	3/12/2018	11/03/2019 15:13	10.53	1.13E+11	8	6	8	15	10	16	14.04	88.61	19.31	38.9	6.07	130.24	69.3	6.07	8.36	8.9	94.25	89.4	1.06	1.13	42.47	0.96	19.61	4.588814086	21.46	21.79212279	29/06/2018	NA
1213	950878	Sagmariasus verreauxi	North East Tasmania	Female	Good	849	695	1	17.5	17.5	5/12/2018	13/03/2019 14:39	10.53	1.13E+11	8	6	8	15	10	16	17.49	128.23	20.37	41.81	11.91	536.69	107.86	4.44	7.99	8.54	94.74	88.92	1.33	1.55	43.87	0.96	21.94	6.295041728	45.06	15.88551821	1/08/2018	29/05/2019
1213	950878	Sagmariasus verreauxi	North East Tasmania	Female	Good	943	855	1	17.5	14	5/12/2018	17/06/2019 15:24	10.53	1.13E+11	8	6	8	15	10	16	14.14	114.93	19.08	29	8.87	272.45	95.85	2.34	8.11	8.55	95.95	88.32	0.62	0.96	43.41	0.98	21.24	6.023584906	30.72	16.60140955	1/08/2018	29/05/2019
1213	950878	Sagmariasus verreauxi	North East Tasmania	Female	Good	943	855	1	17.5	21.5	5/12/2018	24/06/2019 15:34	10.53	1.13E+11	8	6	8	15	10	16	21.52	160.02	38.26	56.37	10.27	553.87	121.76	4.21	7.23	8	91.8	83.5	1.2	2.82	43.17	0.99	24.97	4.182435964	53.93	23.90951131	1/08/2018	29/05/2019
1216	NoID	Jasus edwardsii	Taroona Marine Reserve	Female	5RL	951	850	2	14	21.5	17/04/2019	24/06/2019 16:01	10.35	1.33E+11	8	6	8	15	10	16	21.25	130.49	42.03	49.1	14.24	484.29	88.46	8.64	7.32	7.83	92.94	85.57	1.1	2.66	43.17	1	35.24	3.104687128	34.01	32.2093647	NA	21/03/2019
1219	950876	Sagmariasus verreauxi	North East Tasmania	Female	Good	1286.6	1155	2	17.5	21.5	12/12/2018	21/05/2019 15:45	10.35	1.33E+11	8	6	8	15	10	16	21.37	125.87	35.95	67.14	7.01	188.31	89.92	7.94	6.53	7.32	87.39	77.99	3.25	0.6	44.57	0.99	26.37	3.501251739	26.86	28.56121395	22/06/2018	31/03/2019
1219	950876	Sagmariasus verreauxi	North East Tasmania	Female	Good	1286.6	1155	2	17.5	14	12/12/2018	24/04/2019 16:04	10.35	1.33E+11	8	6	8	15	10	16	14.2	99.35	15.48	30.92	8.17	238.18	83.87	3.74	8.16	8.71	94.19	85.98	0.88	0.96	43.87	0.97	23.11	6.417958656	29.15	15.58127831	22/06/2018	31/03/2019
1219	950876	Sagmariasus verreauxi	North East Tasmania	Female	Good	1066.1	965	2	17.5	17.5	12/12/2018	18/03/2019 15:00	10.35	1.33E+11	8	6	8	15	10	16	17.56	104.44	37.66	48.1	17.74	417.4	66.78	1.64	7.81	8.29	92.8	87.47	2.3	1.05	42.94	1	28.94	2.773234201	23.53	36.05898123	22/06/2018	31/03/2019
1222	950845	Jasus edwardsii	Taroona Marine Reserve	Female	Good	1180	970	2	14	14	3/12/2018	11/03/2019 15:38	10.35	1.33E+11	8	6	8	15	10	16	14.04	76.78	16.48	24.83	12.14	222.52	60.3	3.04	8.38	8.94	96.07	90.47	1.2	1.23	42.47	0.99	37.57	4.658980583	18.33	21.4639229	NA	NA
1222	950845	Jasus edwardsii	Taroona Marine Reserve	Female	Good	1180	970	2	14	17.5	3/12/2018	2/04/2019 15:08	10.35	1.33E+11	8	6	8	15	10	16	17.27	75.79	36.39	41.82	17.97	272.68	39.4	10.74	7.78	8.35	93.55	90.17	0.87	1.04	44.11	1	35.71	2.082715032	15.17	48.0142499	NA	NA
1223	950891	Sagmariasus verreauxi	North East Tasmania	Female	Good	1403	1280	1	21.5	21.5	10/04/2019	12/06/2019 15:27	10.53	1.13E+11	8	6	8	15	10	16	21.64	126.51	28.06	36.7	13.77	500.99	98.45	4.21	6.23	7.18	90.24	77.4	1.1	2.08	43.87	0.98	21.01	4.5085531	36.38	22.18006482	15/05/2018	9/05/2019
1223	950891	Sagmariasus verreauxi	North East Tasmania	Female	Good	1403	1280	1	21.5	14	10/04/2019	28/06/2019 16:46	10.53	1.13E+11	8	6	8	15	10	16	13.8	103.54	12.67	24.19	7.01	185.23	90.87	1.17	8.45	9.05	95.4	84.59	1.13	0.76	64.87	0.92	26.61	8.172059984	26.42	12.23681669	15/05/2018	9/05/2019
1223	950891	Sagmariasus verreauxi	North East Tasmania	Female	Good	1403	1280	1	21.5	17.5	10/04/2019	21/06/2019 15:43	10.53	1.13E+11	8	6	8	15	10	16	17.53	117.94	16.64	30.45	10.51	331.25	101.3	2.11	7.74	8.59	93.93	81.37	1.82	2.24	66.97	0.94	35.24	7.087740385	31.52	14.10886892	15/05/2018	9/05/2019
1230	950868	Sagmariasus verreauxi	North East Tasmania	Female	LA	1068	985	2	14	21.5	7/12/2018	26/06/2019 15:46	10.35	1.33E+11	8	6	8	15	10	16	21.43	147.49	39.24	43.81	15.4	483.56	108.25	4.21	6.89	7.62	92.44	80.56	2.38	2.62	44.1	1	24.97	3.758664628	31.4	26.60519357	NA	27/05/2019
1230	950868	Sagmariasus verreauxi	North East Tasmania	Female	Good	1068	985	2	14	17.5	7/12/2018	14/06/2019 16:32	10.35	1.33E+11	8	6	8	15	10	16	17.61	132.4	30.47	38	12.14	445.36	101.93	3.51	7.38	8.04	94.25	83.25	0.4	1.42	65.81	0.99	23.11	4.34525763	36.69	23.01359517	NA	27/05/2019
1230	950868	Sagmariasus verreauxi	North East Tasmania	Female	Good	932	855	2	14	14	7/12/2018	15/03/2019 15:18	10.35	1.33E+11	8	6	8	15	10	16	14.34	90.52	12.02	21.47	13.77	483.09	78.5	9.57	8.48	9.09	97	91.18	1.13	0.85	66.97	0.91	21	7.53078203	35.08	13.27883341	NA	27/05/2019
1231	950875	Jasus edwardsii	Taroona Marine Reserve	Female	4RL	825.7	775	1	17.5	14	12/12/2018	24/04/2019 15:36	10.53	1.13E+11	8	6	8	15	10	16	14.18	100	15.41	27.18	7.01	151.82	84.59	0.94	8.43	8.85	97.2	92.02	0.73	0.9	43.87	0.97	16.11	6.489292667	21.66	15.41	3/07/2018	29/03/2019
1231	950875	Jasus edwardsii	Taroona Marine Reserve	Female	4RL, shell infection	947	740	1	17.5	17.5	12/12/2018	18/03/2019 14:34	10.53	1.13E+11	8	6	8	15	10	16	17.59	64.33	40.6	46.23	20.77	240.55	23.73	1.17	7.93	8.49	94.65	93.13	2.55	1.62	42.94	0.99	32.67	1.584482759	11.58	63.11207835	3/07/2018	29/03/2019
1231	950875	Jasus edwardsii	Taroona Marine Reserve	Female	4RL	825.7	775	1	17.5	21.5	12/12/2018	21/05/2019 15:19	10.53	1.13E+11	8	6	8	15	10	16	21.53	104.38	34.26	43.74	12.37	445.11	70.12	8.41	6.71	7.36	94.19	89.4	2.73	0.47	44.57	0.99	18.21	3.046701693	35.98	32.82237977	3/07/2018	29/03/2019
1234	950801	Sagmariasus verreauxi	North East Tasmania	Female	Good	1015	855	1	21.5	21.5	10/12/2018	16/02/2019 15:41	10.53	1.13E+11	8	6	8	15	10	16	21.61	142.2	34.76	64.77	13.31	567.49	107.44	11.67	7.12	7.67	90.07	83.63	2.46	1.62	41.54	0.98	24.27	4.090909091	42.64	24.44444444	28/06/2018	2/06/2019
1234	950801	Sagmariasus verreauxi	North East Tasmania	Female	Good	1015	855	1	21.5	17.5	10/12/2018	27/03/2019 14:37	10.53	1.13E+11	8	6	8	15	10	16	17.5	107.98	22.98	47.3	3.97	120.55	85	4.21	7.62	8.1	93.64	88.07	0.1	-0.18	43.41	0.97	24.97	4.698868581	30.37	21.28171884	28/06/2018	2/06/2019
1234	950801	Sagmariasus verreauxi	North East Tasmania	Female	Good	1136	995	2	21.5	14	10/12/2018	17/06/2019 15:50	10.35	1.33E+11	8	6	8	15	10	16	14.16	91.71	14.85	30.4	5.61	125.78	76.86	2.57	8.02	8.49	95.32	88.45	0.82	1.04	43.41	0.97	13.77	6.175757576	22.42	16.19234544	28/06/2018	2/06/2019
1236	950854	Jasus edwardsii	Taroona Marine Reserve	Female	Good	732	645	1	17.5	21.5	5/12/2018	15/04/2019 15:30	10.53	1.13E+11	8	6	8	15	10	16	21.67	148.67	50.79	60.05	13.31	623.28	97.88	7.94	6.96	7.46	93.21	87.53	1.48	3.27	42.71	0.99	29.41	2.927151014	46.83	34.16291115	NA	22/03/2019
1236	950854	Jasus edwardsii	Taroona Marine Reserve	Female	Good	732	645	1	17.5	14	5/12/2018	5/04/2019 14:35	10.53	1.13E+11	8	6	8	15	10	16	14.29	118.88	17.54	31.96	11.44	378.24	101.34	2.11	8.22	8.63	97.07	91.67	0.78	0.88	67.91	0.98	21.01	6.777651083	33.06	14.75437416	NA	22/03/2019
1236	950854	Jasus edwardsii	Taroona Marine Reserve	Female	Good	786	680	2	17.5	17.5	5/12/2018	13/03/2019 15:06	10.35	1.33E+11	8	6	8	15	10	16	17.41	99.53	37.33	40.71	13.3	319.77	62.2	3.74	8.1	8.52	95.83	91.53	1.77	1.43	43.87	0.99	20.07	2.666220198	24.04	37.50627951	NA	22/03/2019
1238	274153	Jasus edwardsii	Taroona Marine Reserve	Female	Good	1024	910	1	21.5	21.5	23/11/2018	13/02/2019 17:36	10.53	1.13E+11	8	6	8	15	10	16	21.58	104.86	23.65	36.79	3.51	88	81.21	1.17	7.26	7.83	95.21	88.59	1.82	2.45	64.41	0.99	7.94	4.433826638	25.07	22.55388137	NA	1/04/2019
1238	274153	Jasus edwardsii	Taroona Marine Reserve	Female	Good	1024	910	2	21.5	14	23/11/2018	17/04/2019 15:55	10.35	1.33E+11	8	6	8	15	10	16	14.08	62.81	6.22	16.59	3.97	57.8	56.59	1.17	8.58	9.31	97.77	94.3	1.38	1.5	45.04	0.94	15.64	10.09807074	14.56	9.902881707	NA	1/04/2019
1238	274153	Jasus edwardsii	Taroona Marine Reserve	Female	Good	1024	910	1	21.5	17.5	23/11/2018	20/03/2019 14:37	10.53	1.13E+11	8	6	8	15	10	16	17.55	84.82	27.84	31.79	6.77	90.28	56.98	1.17	8.07	8.37	96.12	91.03	1.54	1.4	43.41	0.99	14.47	3.046695402	13.34	32.82244754	NA	1/04/2019
1239	439038	Jasus edwardsii	Taroona Marine Reserve	Female	Good	870.5	780	2	21.5	14	10/12/2018	5/04/2019 15:02	10.35	1.33E+11	8	6	8	15	10	16	14.26	71.11	14.56	22.22	6.31	81.9	56.55	1.4	8.3	8.62	97.8	93.11	0.8	1.12	67.91	0.99	11.21	4.883928571	12.98	20.47531993	NA	14/03/2019
1239	439038	Jasus edwardsii	Taroona Marine Reserve	Female	Good	902	820	2	21.5	17.5	10/12/2018	27/03/2019 14:59	10.35	1.33E+11	8	6	8	15	10	16	17.4	86.08	26.92	30.62	12.61	267.61	59.16	5.14	7.7	8.04	96.22	91.24	-0.04	-0.02	43.41	1	20.31	3.197622585	21.22	31.2732342	NA	14/03/2019
1239	439038	Jasus edwardsii	Taroona Marine Reserve	Female	Good	902	820	2	21.5	21.5	10/12/2018	16/02/2019 16:06	10.35	1.33E+11	8	6	8	15	10	16	21.56	91.09	29.49	37.01	9.34	269.3	61.6	6.54	7.36	7.71	94.94	90.27	3.14	1.98	41.54	0.99	24.97	3.088843676	28.83	32.3745746	NA	14/03/2019
1240	379810	Jasus edwardsii	Taroona Marine Reserve	Female	Good	933	890	1	14	14	7/12/2018	15/03/2019 14:51	10.53	1.13E+11	8	6	8	15	10	16	14.33	114.61	19.4	30.53	12.61	479.03	95.21	7.01	8.42	9.01	96.31	89.24	1.17	1.02	67.21	0.99	21.01	5.907731959	37.99	16.92696972	NA	28/01/2019
1240	379810	Jasus edwardsii	Taroona Marine Reserve	Female	Good	933	890	2	14	17.5	7/12/2018	8/04/2019 16:10	10.35	1.33E+11	8	6	8	15	10	16	17.73	108.07	31.78	42.81	15.17	594.23	76.29	11.21	7.36	7.94	93.49	88.41	2.07	1.88	43.17	0.99	15.64	3.400566394	39.17	29.40686592	NA	28/01/2019
1240	379810	Jasus edwardsii	Taroona Marine Reserve	Female	RA, shell infection	933	890	1	14	21.5	7/12/2018	26/06/2019 15:20	10.53	1.13E+11	8	6	8	15	10	16	21.52	121.48	48.96	57.11	13.31	455.63	72.52	9.34	7.13	7.79	92.15	87.16	2.66	2.6	44.11	1	36.64	2.48120915	34.23	40.30293052	NA	28/01/2019
2104	395366	Jasus edwardsii	Taroona Marine Reserve	Male	Good	937	850	1	14	14	26/06/2018	3/12/2018 15:44	10.53	1.13E+11	8	6	8	15	10	16	14.01	97.95	18.01	29.65	5.84	184.1	79.94	3.27	7.46	8.67	96.59	89.81	-0.18	0.06	41.54	0.98	9.11	5.438645197	31.52	18.38693211	9/09/2018	NA
2104	395366	Jasus edwardsii	Taroona Marine Reserve	Male	Good	937	850	1	14	17.5	26/06/2018	9/01/2019 15:55	10.53	1.13E+11	8	6	8	15	10	16	17.5	144.29	23.78	36.77	5.84	237.26	120.51	1.64	7.91	8.46	95.52	86.21	0.6	0.82	41.77	0.99	13.31	6.067703953	40.63	16.48069859	9/09/2018	NA
2104	395366	Jasus edwardsii	Taroona Marine Reserve	Male	Good	937	850	1	14	21.5	26/06/2018	27/02/2019 15:22	10.53	1.13E+11	8	6	8	15	10	16	21.25	136.44	34.27	48.84	10.04	448.79	102.17	3.97	7.14	7.88	93.18	84.86	3.17	1.62	42.24	0.99	16.11	3.981324774	44.7	25.11726766	9/09/2018	NA
2106	950889	Sagmariasus verreauxi	North East Tasmania	Male	4,5LL	973	840	2	14	17.5	26/06/2018	9/01/2019 16:24	10.35	1.33E+11	8	6	8	15	10	16	17.48	131.94	27.53	41.03	13.77	576.19	104.41	10.04	7.93	8.51	94.09	87.38	0.52	0.95	41.77	0.98	26.14	4.792589902	41.84	20.86554494	9/09/2018	6/06/2019
2106	950889	Sagmariasus verreauxi	North East Tasmania	Male	4,5LL	973	840	2	14	21.5	26/06/2018	27/02/2019 15:50	10.35	1.33E+11	8	6	8	15	10	16	21.13	134.7	30.26	45.03	12.61	627.8	104.44	9.8	7.19	7.88	92.67	85.81	3.83	2.12	42.24	0.99	21.24	4.451421018	49.79	22.46473645	9/09/2018	6/06/2019
2106	950889	Sagmariasus verreauxi	North East Tasmania	Male	Good	973	840	2	14	14	26/06/2018	3/12/2018 16:09	10.35	1.33E+11	8	6	8	15	10	16	13.96	114.45	16.67	25.07	11.9	453.64	97.78	3.27	7.9	8.74	96.18	87.52	0.04	-2.83	41.54	0.95	17.74	6.865626875	38.12	14.56531236	9/09/2018	6/06/2019
2109	950811	Jasus edwardsii	Taroona Marine Reserve	Male	Good	1333	1135	1	14	21.5	7/08/2018	1/03/2019 15:23	10.53	1.13E+11	8	6	8	15	10	16	21.66	123.5	51.38	71.09	12.37	409.85	72.12	10.51	6.48	7.43	86.14	79.17	1.57	2.04	66.97	0.99	27.31	2.403659011	33.13	41.60323887	8/10/2018	NA
2109	950811	Jasus edwardsii	Taroona Marine Reserve	Male	Good	1333	1135	1	14	17.5	7/08/2018	28/01/2019 16:20	10.53	1.13E+11	8	6	8	15	10	16	17.51	117.91	36.57	55.55	13.07	510.74	81.34	12.61	7.11	7.87	88.96	82.29	0.03	-0.08	41.54	1	21.24	3.224227509	39.08	31.01518107	8/10/2018	NA
2109	950811	Jasus edwardsii	Taroona Marine Reserve	Male	Good	1333	1135	1	14	14	7/08/2018	7/12/2018 15:21	10.53	1.13E+11	8	6	8	15	10	16	14.2	100.71	18.04	31.22	6.54	200.11	82.67	1.64	7.82	8.48	94.62	84.09	8.85	-0.97	66.74	0.99	10.51	5.582594235	30.6	17.91281899	8/10/2018	NA
2111	950847	Jasus edwardsii	Taroona Marine Reserve	Male	Good	1076	945	2	14	14	18/12/2018	6/03/2019 15:05	10.35	1.33E+11	8	6	8	15	10	16	13.93	106.41	13.62	30.05	6.54	217.15	92.79	3.5	8.06	8.96	95.61	87.23	0.8	1.25	43.17	0.92	11.9	7.81277533	33.2	12.79954891	2/10/2018	15/07/2019
2111	950847	Jasus edwardsii	Taroona Marine Reserve	Male	Good	1076	945	2	14	17.5	18/12/2018	22/03/2019 15:54	10.35	1.33E+11	8	6	8	15	10	16	17.3	117.47	15.38	29.86	13.07	537.25	102.09	9.57	7.75	8.3	94.92	86.2	1.3	1.53	58.81	0.94	26.14	7.637841352	41.11	13.09270452	2/10/2018	15/07/2019
2111	950847	Jasus edwardsii	Taroona Marine Reserve	Male	Good	1076	945	2	14	21.5	18/12/2018	29/03/2019 16:05	10.35	1.33E+11	8	6	8	15	10	16	21.5	124.66	41.94	53.47	9.8	396.16	82.72	7.7	6.62	7.28	90.97	83.38	-0.13	0.33	43.17	0.99	16.34	2.97234144	40.42	33.64351035	2/10/2018	15/07/2019
2121	950818	Sagmariasus verreauxi	North East Tasmania	Male	Good	1106	1110	2	14	21.5	7/08/2018	1/03/2019 15:48	10.35	1.33E+11	8	6	8	15	10	16	21.56	139.99	34.86	55.81	11.21	572.15	105.13	8.87	6.49	7.47	90.11	79.73	1.98	2.29	66.97	0.99	21.24	4.015777395	51.04	24.9017787	6/06/2018	7/06/2019
2121	950818	Sagmariasus verreauxi	North East Tasmania	Male	Good	1106	1110	2	14	17.5	7/08/2018	28/01/2019 16:46	10.35	1.33E+11	8	6	8	15	10	16	17.35	126.39	32.4	50.57	13.07	633.32	93.99	10.51	7.18	8	90.85	83.29	0.31	0.02	41.54	0.96	24.97	3.900925926	48.46	25.63493947	6/06/2018	7/06/2019
2121	950818	Sagmariasus verreauxi	North East Tasmania	Male	Good	1106	1110	2	14	14	7/08/2018	7/12/2018 15:52	10.35	1.33E+11	8	6	8	15	10	16	14.17	126.45	20.86	42.18	2.57	77.64	105.59	1.64	7.91	8.62	94.25	85.64	0.35	-0.77	66.74	0.93	8.17	6.061840844	30.21	16.49663899	6/06/2018	7/06/2019
2127	950817	Jasus edwardsii	Taroona Marine Reserve	Male	Good	1236	1135	1	17.5	21.5	30/07/2018	7/02/2019 16:19	10.53	1.13E+11	8	6	8	15	10	16	21.41	103.65	37.84	53.25	16.11	518.54	65.81	12.37	6.9	7.52	89.79	83.41	1.19	1.35	46.21	1	24.27	2.739164905	32.19	36.50747709	NA	22/04/2019
2127	950817	Jasus edwardsii	Taroona Marine Reserve	Male	Good	1236	1135	1	17.5	17.5	30/07/2018	26/12/2018 16:57	10.53	1.13E+11	8	6	8	15	10	16	17.69	102.2	21.92	44.13	12.14	414.35	80.28	10.74	7.26	8.06	92.14	85.37	-0.11	1.12	40.14	0.99	17.04	4.662408759	34.13	21.4481409	NA	22/04/2019
2127	950817	Jasus edwardsii	Taroona Marine Reserve	Male	Good	1236	1135	1	17.5	14	30/07/2018	14/01/2019 15:39	10.53	1.13E+11	8	6	8	15	10	16	14.07	102.63	17.69	31.44	10.51	365.62	84.94	1.87	8.15	8.77	94.62	87.17	0.45	3.17	41.77	0.99	14.47	5.801582815	34.79	17.23667544	NA	22/04/2019
2128	447114	Jasus edwardsii	Taroona Marine Reserve	Male	Good	1213	1050	1	21.5	14	4/06/2018	20/02/2019 15:26	10.53	1.13E+11	8	6	8	15	10	16	13.98	75.24	21.69	35	1.64	23.09	53.55	0.71	8.59	9.2	95.36	92.22	0.34	0.74	42.47	0.99	11.44	3.468879668	14.08	28.8277512	24/07/2018	18/06/2019
2128	447114	Jasus edwardsii	Taroona Marine Reserve	Male	Good	1213	1050	1	21.5	17.5	4/06/2018	7/01/2019 15:39	10.53	1.13E+11	8	6	8	15	10	16	17.5	92.37	21.36	39.07	5.14	149.4	71.01	2.57	7.68	8.42	93.27	87.6	0.46	0.59	42.94	0.99	14.94	4.324438202	29.07	23.12439104	24/07/2018	18/06/2019
2128	447114	Jasus edwardsii	Taroona Marine Reserve	Male	Good	1213	1050	1	21.5	21.5	4/06/2018	17/12/2018 15:29	10.53	1.13E+11	8	6	8	15	10	16	21.45	111.56	33.38	56.39	2.11	69.06	78.18	1.87	7.01	7.68	89.87	83.75	2.11	2.62	42.71	0.99	17.04	3.342121031	32.73	29.92111868	24/07/2018	18/06/2019
2130	364804	Sagmariasus verreauxi	North East Tasmania	Male	Good	1055	955	2	17.5	21.5	9/07/2018	5/02/2019 16:24	10.35	1.33E+11	8	6	8	15	10	16	21.19	154	45.96	48.73	16.8	420.26	108.04	1.64	7.34	7.88	92.53	81.09	0.73	0.7	42.7	1	29.17	3.350739774	25.02	29.84415584	15/07/2018	NA
2130	364804	Sagmariasus verreauxi	North East Tasmania	Male	Good	1055	955	2	17.5	17.5	9/07/2018	16/01/2019 16:24	10.35	1.33E+11	8	6	8	15	10	16	17.41	131.6	18.64	38.96	8.17	297.79	112.96	3.74	7.97	8.52	93.99	85.61	1.86	1.7	41.3	0.96	19.37	7.060085837	36.45	14.16413374	15/07/2018	NA
2132	950874	Jasus edwardsii	Taroona Marine Reserve	Male	5LL	1525	1345	2	14	17.5	10/08/2018	11/01/2019 15:15	10.35	1.33E+11	8	6	8	15	10	16	17.5	93.12	24.64	38.53	15.87	468.02	68.48	12.61	7.5	8.51	91.8	84.61	0.89	1	67.2	0.98	27.3	3.779220779	29.49	26.4604811	8/10/2018	NA
2132	950874	Jasus edwardsii	Taroona Marine Reserve	Male	Good	1525	1345	2	14	21.5	10/08/2018	4/03/2019 15:51	10.35	1.33E+11	8	6	8	15	10	16	21.51	79.97	47.26	52.96	18.67	311.36	32.71	15.87	6.54	7.21	86.98	83.49	2.05	4.42	42.47	1	38.97	1.69212865	16.68	59.09716144	8/10/2018	NA
2132	950874	Jasus edwardsii	Taroona Marine Reserve	Male	5LL	1525	1345	2	14	14	10/08/2018	28/12/2018 16:52	10.35	1.33E+11	8	6	8	15	10	16	14.11	83.18	23.16	31.12	13.54	331.22	60.02	5.37	7.94	8.72	93.29	86.08	-0.15	-0.11	41.31	0.99	23.11	3.591537133	24.46	27.84323155	8/10/2018	NA
2135	950830	Jasus edwardsii	Taroona Marine Reserve	Male	Good	1276	1060	2	17.5	14	31/05/2018	21/01/2019 16:10	10.35	1.33E+11	8	6	8	15	10	16	14.07	86.15	10.86	24.46	9.57	242.37	75.29	4.91	7.88	8.57	95.51	87.5	-0.13	0	42.7	0.95	17.04	7.932780847	25.33	12.60591991	NA	12/07/2019
2135	950830	Jasus edwardsii	Taroona Marine Reserve	Male	Good	1276	1060	2	17.5	21.5	31/05/2018	5/01/2019 17:10	10.35	1.33E+11	8	6	8	15	10	16	20.94	107.03	25.4	40.96	9.8	400.72	81.63	9.11	7.13	7.98	91.86	83.38	1.02	0.8	41.3	0.99	16.57	4.213779528	40.89	23.73166402	NA	12/07/2019
2135	950830	Jasus edwardsii	Taroona Marine Reserve	Male	Good	1276	1060	2	17.5	17.5	31/05/2018	5/12/2018 15:47	10.35	1.33E+11	8	6	8	15	10	16	17.2	103.74	18.95	37.74	6.3	164.81	84.79	3.27	7.7	8.33	94.18	85.99	0.73	0.4	43.17	0.97	12.84	5.474406332	26.16	18.2668209	NA	12/07/2019
2136	364849	Sagmariasus verreauxi	North East Tasmania	Male	Good	1257	1030	2	21.5	17.5	4/06/2018	7/01/2019 16:22	10.35	1.33E+11	8	6	8	15	10	16	17.5	108.64	18.6	36.01	7.47	226.86	90.04	3.97	7.74	8.4	93.62	84.62	0.74	0.52	42.94	0.94	19.37	5.840860215	30.37	17.12076583	22/06/2018	25/06/2019
2136	364849	Sagmariasus verreauxi	North East Tasmania	Male	Good	1257	1030	2	21.5	21.5	4/06/2018	17/12/2018 16:10	10.35	1.33E+11	8	6	8	15	10	16	21.17	137.59	24.83	43.35	6.77	286.84	112.76	4.67	6.95	7.83	91.8	78.37	2.66	2.14	42.7	0.95	20.07	5.541280709	42.37	18.04636965	22/06/2018	25/06/2019
2136	364849	Sagmariasus verreauxi	North East Tasmania	Male	Good	1257	1030	2	21.5	14	4/06/2018	20/02/2019 16:07	10.35	1.33E+11	8	6	8	15	10	16	13.98	83.44	12.61	36.88	3.74	72.59	70.83	4.44	8.48	9.26	94.75	89.54	0.91	1.04	42.01	0.94	17.97	6.616970658	19.41	15.1126558	22/06/2018	25/06/2019
2137	940850	Sagmariasus verreauxi	North East Tasmania	Male	Good	1452	1360	1	14	14	10/08/2018	28/12/2018 16:23	10.53	1.13E+11	8	6	8	15	10	16	14.14	99.64	15.79	30.58	10.27	359.2	83.85	8.41	7.74	8.56	93.43	84.27	-0.08	-0.07	41.31	0.97	15.17	6.310322989	34.98	15.84704938	29/06/2018	NA
2137	940850	Sagmariasus verreauxi	North East Tasmania	Male	Good	1452	1360	1	14	21.5	10/08/2018	4/03/2019 15:25	10.53	1.13E+11	8	6	8	15	10	16	21.7	116.41	55.37	57.7	20.77	358.63	61.04	5.37	6.42	7.18	86.49	79.11	1.77	4.5	42.47	1	26.84	2.102402023	17.27	47.56464221	29/06/2018	NA
2137	940850	Sagmariasus verreauxi	North East Tasmania	Male	Good	1452	1360	1	14	17.5	10/08/2018	11/01/2019 14:44	10.53	1.13E+11	8	6	8	15	10	16	17.48	110.69	25.07	38.17	14.01	622.47	85.62	11.91	7.27	8.4	91.83	80.88	0.78	1.12	67.21	0.98	21.47	4.415237335	44.43	22.6488391	29/06/2018	NA
2144	950840	Sagmariasus verreauxi	North East Tasmania	Male	Good	1087	1030	1	14	17.5	28/06/2018	22/03/2019 15:27	10.53	1.13E+11	8	6	8	15	10	16	17.39	70.76	36.18	52.14	6.77	72.2	34.58	13.77	7.87	8.42	93.27	91.58	1.28	1.6	59.04	1	32.67	1.955776672	10.66	51.13058225	8/07/2018	22/04/2019
2144	950840	Sagmariasus verreauxi	North East Tasmania	Male	Good	1087	1030	1	14	14	28/06/2018	6/03/2019 14:38	10.53	1.13E+11	8	6	8	15	10	16	13.92	68.86	17.69	32.15	4.21	74.29	51.17	2.81	8.22	8.93	95.73	93.04	0.65	1.57	43.17	0.99	36.87	3.892594686	17.65	25.6898054	8/07/2018	22/04/2019
2144	950840	Sagmariasus verreauxi	North East Tasmania	Male	Good	1087	1030	1	14	21.5	28/06/2018	29/03/2019 15:37	10.53	1.13E+11	8	6	8	15	10	16	21.61	73.97	57.79	61.1	18.21	121.09	16.18	7.94	6.83	7.54	91.12	89.62	-0.4	0.37	43.17	1	25.21	1.279979235	6.65	78.12626741	8/07/2018	22/04/2019
2145	950820	Sagmariasus verreauxi	North East Tasmania	Male	Good	1075	920	1	17.5	17.5	13/07/2018	12/12/2018 15:22	10.53	1.13E+11	8	6	8	15	10	16	17.43	121.59	19.67	34.99	10.04	399.84	101.92	3.74	7.64	8.25	94.31	85.44	0.49	1.03	43.41	0.97	30.11	6.181494662	39.82	16.17731721	14/07/2018	23/05/2019
2145	950820	Sagmariasus verreauxi	North East Tasmania	Male	Good	1075	920	1	17.5	21.5	13/07/2018	11/02/2019 15:26	10.53	1.13E+11	8	6	8	15	10	16	21.38	122.54	35.5	47.37	13.77	581.94	87.04	9.57	6.93	7.61	91.63	83.68	1.47	1.82	42.47	0.99	20.77	3.451830986	42.26	28.9701322	14/07/2018	23/05/2019
2145	950820	Sagmariasus verreauxi	North East Tasmania	Male	Good	1075	920	1	17.5	14	13/07/2018	25/02/2019 15:35	10.53	1.13E+11	8	6	8	15	10	16	14.12	91.67	12.55	24.24	12.61	362.19	79.12	4.44	8.4	8.92	95.96	90.08	0.65	0.9	42.24	0.95	22.64	7.30438247	28.72	13.69041126	14/07/2018	23/05/2019
2148	950824	Sagmariasus verreauxi	North East Tasmania	Male	Good	716	740	1	21.5	21.5	24/07/2018	24/12/2018 15:09	10.53	1.13E+11	8	6	8	15	10	16	21.29	138.87	31.26	54.79	4.21	153.76	107.61	1.41	7.15	7.8	95.21	89.1	1.87	-0.43	43.41	0.99	13.07	4.442418426	36.52	22.5102614	22/06/2018	30/05/2019
2148	950824	Sagmariasus verreauxi	North East Tasmania	Male	Good	716	740	1	21.5	17.5	24/07/2018	30/01/2019 15:51	10.53	1.13E+11	8	6	8	15	10	16	17.39	126.93	15.82	27.76	7.01	209.77	111.11	1.17	7.98	8.44	97.44	91	-0.08	0.12	42.94	0.98	30.34	8.023388116	29.92	12.46356259	22/06/2018	30/05/2019
2148	950824	Sagmariasus verreauxi	North East Tasmania	Male	Good	716	740	1	21.5	14	24/07/2018	22/02/2019 15:25	10.53	1.13E+11	8	6	8	15	10	16	14.06	91.93	13.03	23.25	9.34	212.86	78.9	1.64	8.65	9.01	98.03	94.99	-0.62	0.82	65.81	0.96	21.71	7.055257099	22.79	14.17382791	22/06/2018	30/05/2019
2149	950858	Sagmariasus verreauxi	North East Tasmania	Male	Good	1134	1040	2	17.5	14	8/03/2019	8/07/2019 16:19	10.35	1.33E+11	8	6	8	15	10	16	13.95	94.62	14.83	25.15	11.21	313.92	79.79	2.81	8.59	9.03	95.91	89.43	0.8	0.61	42.7	0.97	20.54	6.380310182	28	15.67321919	15/05/2018	NA
2151	950807	Sagmariasus verreauxi	North East Tasmania	Male	Good	1249	1215	2	21.5	17.5	10/04/2019	21/06/2019 16:23	10.35	1.33E+11	8	6	8	15	10	16	17.43	107.33	14.36	29.17	8.4	269.73	92.97	2.34	7.7	8.58	94.94	83.75	1.55	2.4	66.97	0.95	16.34	7.474233983	32.11	13.37929749	15/05/2018	10/05/2019
2151	950807	Sagmariasus verreauxi	North East Tasmania	Male	Good	1249	1215	2	21.5	21.5	10/04/2019	12/06/2019 16:00	10.35	1.33E+11	8	6	8	15	10	16	21.49	123.54	34.62	53.27	11.9	485.26	88.92	9.8	6.09	7.18	88.19	78.5	1.1	1.2	43.87	0.99	16.11	3.568457539	40.78	28.02331229	15/05/2018	10/05/2019
2151	950807	Sagmariasus verreauxi	North East Tasmania	Male	Good	1249	1215	2	21.5	14	10/04/2019	28/06/2019 17:14	10.35	1.33E+11	8	6	8	15	10	16	13.79	100.68	10.33	19.48	14.01	428.78	90.35	2.1	8.35	8.99	96.11	85.93	1.05	0.66	65.11	0.92	24.74	9.746369797	30.61	10.26023043	15/05/2018	10/05/2019
2158	950893	Sagmariasus verreauxi	North East Tasmania	Male	Good	1290	1105	1	17.5	17.5	31/05/2018	5/12/2018 15:18	10.53	1.13E+11	8	6	8	15	10	16	17.3	113.93	23.98	38.16	9.11	268.79	89.95	3.51	7.59	8.23	93.24	84.29	0.73	0.06	43.17	0.96	23.81	4.751042535	29.5	21.04801194	22/06/2018	10/04/2019
2158	950893	Sagmariasus verreauxi	North East Tasmania	Male	Good	1290	1105	1	17.5	14	31/05/2018	21/01/2019 15:43	10.53	1.13E+11	8	6	8	15	10	16	14.12	92.42	21.11	34.6	15.17	306.71	71.31	2.34	7.89	8.53	94.03	87.26	-0.12	-0.17	42.71	0.96	17.97	4.378019896	20.22	22.84137633	22/06/2018	10/04/2019
2158	950893	Sagmariasus verreauxi	North East Tasmania	Male	Good	1290	1105	1	17.5	21.5	31/05/2018	5/01/2019 16:44	10.53	1.13E+11	8	6	8	15	10	16	21.31	127.87	33.48	53.14	9.57	434.98	94.39	8.41	6.96	7.81	89.06	79.97	0.45	0.87	41.31	0.98	25.21	3.819295102	45.45	26.18284195	22/06/2018	10/04/2019
2160	950826	Sagmariasus verreauxi	North East Tasmania	Male	Good	1366	1140	2	17.5	17.5	30/07/2018	26/12/2018 17:23	10.35	1.33E+11	8	6	8	15	10	16	17.58	119.15	19.1	34.72	8.87	320.64	100.05	3.5	7.3	8.15	92.95	80.75	0.04	-0.02	40.14	0.99	12.37	6.238219895	36.15	16.03021402	30/09/2018	24/05/2019
2160	950826	Sagmariasus verreauxi	North East Tasmania	Male	Good	1366	1140	2	17.5	14	30/07/2018	14/01/2019 16:08	10.35	1.33E+11	8	6	8	15	10	16	14.03	113.98	9.15	19.09	10.51	393.11	104.83	3.74	8.09	8.87	95.42	84.29	0.9	1	41.77	0.95	24.74	12.4568306	37.4	8.027724162	30/09/2018	24/05/2019
2160	950826	Sagmariasus verreauxi	North East Tasmania	Male	Good	1366	1140	2	17.5	21.5	30/07/2018	7/02/2019 15:52	10.35	1.33E+11	8	6	8	15	10	16	21.3	120.21	26.76	48.71	9.34	428.37	93.45	8.17	6.83	7.54	89.02	79.56	0.99	1.33	46.2	0.99	18.44	4.492152466	45.86	22.26104317	30/09/2018	24/05/2019
2166	950825	Sagmariasus verreauxi	North East Tasmania	Male	Good	1121	1085	2	21.5	17.5	25/05/2018	3/01/2019 16:17	10.35	1.33E+11	8	6	8	15	10	16	17.41	91.09	14.86	35.3	1.87	35.4	76.23	1.4	7.76	8.47	95.64	88.82	0.48	0.1	41.3	0.97	14.24	6.129878869	18.93	16.31353606	NA	NA
2166	950825	Sagmariasus verreauxi	North East Tasmania	Male	Good	1121	1085	2	21.5	14	25/05/2018	18/02/2019 15:32	10.35	1.33E+11	8	6	8	15	10	16	13.96	66.93	11.71	26.11	1.64	20.15	55.22	1.17	8.46	9.03	96.61	91.64	0.98	0.73	42.47	0.94	15.17	5.715627669	12.29	17.49589123	NA	NA
2166	950825	Sagmariasus verreauxi	North East Tasmania	Male	Good	1121	1085	2	21.5	21.5	25/05/2018	14/12/2018 16:11	10.35	1.33E+11	8	6	8	15	10	16	21.21	121.47	26.51	57.54	2.34	55.3	94.96	2.81	7.21	7.86	91.95	82.93	1.8	2.63	67.67	0.99	14.94	4.582044512	23.63	21.82431876	NA	NA
2176	379804	Jasus edwardsii	Taroona Marine Reserve	Male	Good	1083	1035	1	21.5	21.5	29/11/2018	31/03/2019 16:27	10.53	1.13E+11	8	6	8	15	10	16	21.49	83.53	41.28	51.69	16.57	222.59	42.25	2.34	7.08	7.56	92.28	89.31	0.37	1.55	41.07	1	30.11	2.023498062	13.43	49.41937029	NA	NA
2176	379804	Jasus edwardsii	Taroona Marine Reserve	Male	Good	1083	1035	1	21.5	17.5	29/11/2018	8/04/2019 15:41	10.53	1.13E+11	8	6	8	15	10	16	17.81	72.76	25.24	36.57	13.31	234.03	47.52	11.91	7.48	7.99	94.41	90.94	2	1.71	43.17	1	33.61	2.882725832	17.58	34.68938977	NA	NA
2176	379804	Jasus edwardsii	Taroona Marine Reserve	Male	Good	1083	1035	1	21.5	14	29/11/2018	17/04/2019 15:39	10.53	1.13E+11	8	6	8	15	10	16	14.11	65.56	21.27	30.32	10.74	137.94	44.29	0.71	8.56	9.27	96.1	92.94	1	1.35	45.04	0.99	21.47	3.082275505	12.84	32.44356315	NA	NA
2177	950832	Jasus edwardsii	Taroona Marine Reserve	Male	Good	818	770	2	21.5	21.5	24/07/2018	24/12/2018 15:37	10.35	1.33E+11	8	6	8	15	10	16	21.08	120.24	20.66	40.24	9.57	312.24	99.58	3.5	7.32	7.88	95.2	88.2	2.54	-0.17	43.41	0.99	17.74	5.819941917	32.63	17.18230206	NA	25/07/2019
2177	950832	Jasus edwardsii	Taroona Marine Reserve	Male	Good	818	770	2	21.5	14	24/07/2018	22/02/2019 15:52	10.35	1.33E+11	8	6	8	15	10	16	14.05	89.76	13.94	22.25	7.47	164.48	75.82	1.64	8.64	9.01	97.95	93.18	-0.82	0.97	65.81	0.99	22.17	6.43902439	22.02	15.53030303	NA	25/07/2019
2177	950832	Jasus edwardsii	Taroona Marine Reserve	Male	Good	818	770	2	21.5	17.5	24/07/2018	30/01/2019 16:18	10.35	1.33E+11	8	6	8	15	10	16	17.23	108.42	14.46	25.86	9.8	324.63	93.96	2.34	7.97	8.45	97.02	90.55	0.02	0.32	42.94	0.99	16.11	7.497925311	33.13	13.33702269	NA	25/07/2019
2178	447176	Jasus edwardsii	Taroona Marine Reserve	Male	Good	1077	935	1	21.5	14	25/05/2018	18/02/2019 15:06	10.53	1.13E+11	8	6	8	15	10	16	13.97	85.49	5.58	14.87	2.11	43.67	79.91	0.71	8.36	9.02	97.64	90.79	0.52	1.38	42.47	0.93	2.57	15.32078853	20.7	6.527079191	NA	1/07/2019
2178	447176	Jasus edwardsii	Taroona Marine Reserve	Male	Good	1077	935	1	21.5	17.5	25/05/2018	3/01/2019 15:51	10.53	1.13E+11	8	6	8	15	10	16	17.52	112.28	12.39	21.41	6.31	161.52	99.89	0.71	7.89	8.32	96.79	86.89	0.38	0.25	41.31	0.97	6.07	9.062146893	25.6	11.03491272	NA	1/07/2019
2178	447176	Jasus edwardsii	Taroona Marine Reserve	Male	Good	1077	935	1	21.5	21.5	25/05/2018	14/12/2018 15:29	10.53	1.13E+11	8	6	8	15	10	16	21.44	114.11	25.26	35.3	4.67	123.49	88.85	0.94	7.34	7.83	95.01	85.94	2.2	2.14	67.67	0.99	5.61	4.517418844	26.44	22.13653492	NA	1/07/2019
2179	447140	Jasus edwardsii	Taroona Marine Reserve	Male	5RL	1036	935	2	17.5	21.5	13/07/2018	11/02/2019 15:55	10.35	1.33E+11	8	6	8	15	10	16	21.19	135.81	52.13	63.9	17.04	553.58	83.68	0.01	6.93	8.1	89.76	83.2	1.6	2.32	42.47	1	0.01	2.605217725	32.49	38.38450777	NA	11/01/2019
2179	447140	Jasus edwardsii	Taroona Marine Reserve	Male	5RL	1036	935	2	17.5	14	13/07/2018	25/02/2019 16:04	10.35	1.33E+11	8	6	8	15	10	16	14.1	106.47	19.96	26.99	12.37	299.84	86.51	2.34	8.41	8.9	96.18	87.86	0.8	1.08	42.24	0.99	35.24	5.334168337	24.24	18.7470649	NA	11/01/2019
2179	447140	Jasus edwardsii	Taroona Marine Reserve	Male	Good	1036	935	2	17.5	17.5	13/07/2018	12/12/2018 15:50	10.35	1.33E+11	8	6	8	15	10	16	17.31	105.01	15.52	29.94	1.87	36.23	89.49	0.94	7.92	8.34	96.34	87.92	0.51	0.78	43.41	0.99	17.5	6.766108247	19.37	14.77954481	NA	11/01/2019
2180	950842	Jasus edwardsii	Taroona Marine Reserve	Male	RLF, LRA	1291	1060	1	17.5	17.5	9/07/2018	16/01/2019 15:42	10.53	1.13E+11	8	6	8	15	10	16	17.4	117.36	17.65	25.38	4.67	120.37	99.71	0.94	7.99	8.48	95.73	84.62	1.39	1.4	41.31	0.99	10.74	6.649291785	25.78	15.03919564	NA	22/04/2019
2180	950842	Jasus edwardsii	Taroona Marine Reserve	Male	Good	1291	1060	1	17.5	21.5	9/07/2018	5/02/2019 15:57	10.53	1.13E+11	8	6	8	15	10	16	21.32	110.98	30.18	37.03	9.57	289.65	80.8	3.51	7.27	7.96	93.11	83.74	0.73	1	42.71	0.99	15.64	3.677269715	30.27	27.19408903	NA	22/04/2019
2180	950842	Jasus edwardsii	Taroona Marine Reserve	Male	Good	1291	1060	1	17.5	14	9/07/2018	8/03/2019 14:55	10.53	1.13E+11	8	6	8	15	10	16	14.08	87.47	12.39	18.44	14.01	306.14	75.08	2.11	8.34	9.09	96.85	88.3	1.18	1.1	66.27	0.99	19.61	7.059725585	21.85	14.16485652	NA	22/04/2019
